# Supplementary material for: Edible Far Eastern Ferns as a Dietary Source of Long-Chain Polyunsaturated Fatty Acids
Source: Foods. 2021 May 28;10(6):1220. doi: 10.3390/foods10061220 (PMC8228775; doi:10.3390/foods10061220)
Supplement: Supplementary file 1 [file foods-10-01220-s001.zip]

Archive with 1 entries (1 files):
- foods-1211152-supplementary.pdf
